# Supplementary material for: Pharmacological suppression of the OTUD4/CD73 proteolytic axis revives antitumor immunity against immune-suppressive breast cancers
Source: J Clin Invest. 2024 Mar 26;134(10):e176390. doi: 10.1172/JCI176390 (PMC11093616; doi:10.1172/JCI176390)
Supplement: Supporting data values [file jci-134-176390-s095.xlsx]

## Sheet: Fig 1G
Normal	Luminal A	Luminal B	Her2+	TNBC
52	78	189	189	223
64	34	123	212	231
57	79	156	123	211
116	96	188	144	209
39	178	165	146	89
114	113	78	136	215
25	114	47	114	197
79	178	75	97	231
101	105	88	56	156
	68	91	68	146
	98	123	199	144
	144	116	173	231
	123	145		194
	116	144		188
	156	210		187
	36	168		176
	48	146		202
	57	138		185
	110	175		193
	118	177
	153	165
	83	98
	89
	99
	96
	103
	78
	89
	123
	112

## Sheet: Fig 2G
Control	OTUD4 OE
21330	34591
10259	31087
9864	18973
14669	26889
23159	27886
14667	24991

## Sheet: Fig 2K
	Vector						OTUD4 overexpression
MDA-MB231	7.69	9.53	6.52	5.69	8.77	7.46	13.26	16.21	16.44	17.23	15.49	14.98
MDA-MB468	4.23	4.63	3.25	5.12	4.01	4.47	8.26	4.98	7.99	9.49	9.02	8.77
4T1	7.88	6.39	3.89	6.32	5.01	4.78	10.36	10.44	9.89	7.13	12.65	8.95
E0771	2.98	3.68	2.55	3.86	4.23	4.41	4.56	7.23	5.32	8.69	7.31	6.01

## Sheet: Fig 2L
	shCon						shOTUD4
MDA-MB231	8.53	9.23	5.98	10.21	8.62	10.51	6.23	4.21	5.98	6.02	3.94	3.56
MDA-MB468	4.36	5.32	5.21	3.99	4.43	4.11	3.12	3.14	2.98	3.46	3.02	2.57
4T1	6.85	5.89	7.68	8.36	6.41	5.47	5.68	4.23	3.97	4.21	4.15	4.46
E0771	5.32	4.21	3.86	4.49	5.23	3.24	3.16	3.56	4.44	2.75	3.59	3.03

## Sheet: Fig 2M
CD73	CD73 and OTUD4	CD73 and ShOTUD4
6.33	12.99	8.67
8.93	15.23	6.85
10.22	10.62	5.33
9.45	13.45	5.68
7.65	15.68	4.98
10.11	14.43	6.73
12.45	13.98	7.43
9.44	14.86	5.32
8.86	13.69	4.21

## Sheet: Fig 2N
	Control						APCP
ShCon	21.42	22.46	22.09	18	20.15	20.11	32.79	30.09	37.29	35.64	34.51	33.67
ShOTUD4	27.61	28.91	28.75	25.75	27.65	27.59	37.57	35.5	34.42	32.49	36.49	35.11

## Sheet: Fig 2O
	Control						APCP
Vector	18.22	21.98	20.79	20.67	23.25	20.15	36.02	35.13	34.19	34.05	38.53	35.46
OTUD4 OE	12.74	10.99	15.45	15.45	11.33	12.49	30.85	31.5	33.46	30.68	32.55	36.71

## Sheet: Fig 3J
CD73 WT	V300P/I301Q
4.33	2.99
5.6	3.12
4.15	3.35
3.25	1.97
3.57	2.58
4.24	2.44
3.54	2.67
4.78	2.58
3.01	2.73

## Sheet: Fig 3K
Vector	19.65	20.91	21.42	22.46
WT	13.88	10.25	14.06	11.15
V300P/I301Q	19.71	18.07	19.04	17.71

## Sheet: Fig 4H
Control	TGFb
5.63	8.56
4.23	8.22
4.48	7.91
4.96	6.73
5.68	7.59
6.02	9.59
3.75	9.04
4.05	9.32
5.16	8.57

[truncated: 82 more sheets: Fig 4K, Fig 4N, Fig 5I, Fig 5J, Fig 5K, Fig 5L, Fig 5M, Fig 6B, Fig 6C, Fig 6D, Fig 6E, Fig 6F, Fig 6G, Fig 6H, Fig 6I, Fig 6J, Fig 6K, Fig 6L, Fig 6M, Fig 6N …]
